# Supplementary material for: The Clinical, Microbiological, and Immunological Effects of Probiotic Supplementation on Prevention and Treatment of Periodontal Diseases: A Systematic Review and Meta-Analysis
Source: Nutrients. 2022 Feb 28;14(5):1036. doi: 10.3390/nu14051036 (PMC8912513; doi:10.3390/nu14051036)
Supplement: Supplementary file 1 [file nutrients-14-01036-s001.zip]

Archive with 1 entries (1 files):
- nutrients-1573684-supplementary.pdf
